# Supplementary material for: Left Ventricular Hypertrabeculation (LVHT) in Athletes: A Negligible Finding?
Source: Medicina (Kaunas). 2024 Dec 28;61(1):32. doi: 10.3390/medicina61010032 (PMC11767094; doi:10.3390/medicina61010032)
Supplement: Supplementary file 1 [file medicina-61-00032-s001.zip]

Archive with 21 entries (21 files):
- Legend.pdf
- Supplemental Video S1-GIF.gif
- Supplemental video S1.mp4
- Supplemental Video S10-ezgif.com-video-to-gif-converter.gif
- Supplemental video S10.mp4
- Supplemental Video S2-GIF.gif
- Supplemental video S2.mp4
- Supplemental Video S3-GIF.gif
- Supplemental video S3.mp4
- Supplemental Video S4-GIF.gif
- Supplemental video S4.mp4
- Supplemental Video S5-ezgif.com-video-to-gif-converter.gif
- Supplemental video S5.mp4
- Supplemental Video S6-ezgif.com-video-to-gif-converter.gif
- Supplemental video S6.mp4
- Supplemental Video S7-ezgif.com-video-to-gif-converter.gif
- Supplemental video S7.mp4
- Supplemental Video S8-ezgif.com-video-to-gif-converter.gif
- Supplemental video S8.mp4
- Supplemental Video S9-ezgif.com-video-to-gif-converter.gif
- Supplemental video S9.mp4
